# Supplementary material for: Berberrubine, a Metabolite of Berberine, Attenuates Intestinal Barrier Dysfunction in Inflammatory Bowel Disease by Inhibiting STAT3
Source: Int J Mol Sci. 2026 Jul 16;27(14):6341. doi: 10.3390/ijms27146341 (PMC13409834; doi:10.3390/ijms27146341)
Supplement: Supplementary file 1 [file ijms-27-06341-s001.zip]

Archive with 1 entries (1 files):
- ijms-4317485-supplementary.pdf
